# Supplementary material for: Adaptive tail-length evolution in deer mice is associated with differential Hoxd13 expression in early development
Source: Nat Ecol Evol. 2024 Feb 20;8(4):791–805. doi: 10.1038/s41559-024-02346-3 (PMC11009118; doi:10.1038/s41559-024-02346-3)
Supplement: Supplementary file 3 — Supplementary Table 1. Tail-length QTL. Supplementary Table 2. Annotated genes in QTL intervals with differential expression in embryonic tails. Supplementary Table 3. Phenotypes from MGI database. Supplementary Table 4. Nucleotide sequence of PCR primers, CRISPR–HDR template, CRISPR guide and Taqman genotyping assays. [file 41559_2024_2346_MOESM3_ESM.xls]

## Sheet: Supplementary Table 1
Supplementary Table 1. Tail length QTL. All values calculated via the multi-QTL model in R/qtl.
trait	linkage group	95% bayes conf interval	peak marker	position (cM)	LOD	p-value in multiple QTL model	PVE	mean additive effect (SE)	mean dominance effect (SE)
tail total	3	47.2–80.6	562903406.374669r	71.4	4.79	0.005	1.7	0.96 (0.35)	0.51 (0.48)
tail total	8	22.3–38.9	562903868.1622618r	23.5	5.6	0.02	1.2	1.02 (0.35)	0.71 (0.49)
tail total	14	0–16.6	562903608.62510r	2.3	6.32	3e-07	5.1	1.82 (0.34)	0.37 (0.50)
tail total	17	58.3–64.6	562903716.995791r	64.6	6.25	4e-05	3.3	1.16 (0.35)	1.55 (0.49)
tail total	20	76.2–84.7	562903388.1057339r	84.2	8.27	0.0001	3.1	1.55 (0.37)	0.02 (0.50)
tail total	X	29.8–40.3	562903887.2705603r	36	5.26	5e-05	4.5	0.4 (0.37)	N/A
longest vert	13	42.7–64.2	562904146.173663r	58.7	3.98	0.05	1.1	0.02 (0.02)	0.03 (0.03
longest vert	17	56.7–68.6	562903898.92344r	58.3	4.91	0.001	1.9	0.04 (0.02)	0.05 (0.03)
longest vert	20	80.7–84.7	562903278.945341r	84.7	13.52	2e-07	5.3	0.10 (0.02)	0.01 (0.03)
longest vert	21	35.8–67.8	562903066.344078r	55.9	4.15	0.009	1.7	0.05 (0.02)	-0.04 (0.03)
longest vert	X	21.8–55.5	562903887.2705603r	36	4.45	0.0002	4	0.02 (0.02)	N/A
vert number	3	29.2–80.6	562903406.374669r	71.4	3.76	0.0002	3.1	0.26 (0.06)	-0.06 (0.09)
vert number	8	19.6–50.2	562903655.755532r	29.5	5.1	6e-05	3.6	0.29 (0.06)	0.05 (0.09)
vert number	14	0–10.3	562903608.62510r	2.3	5.06	3e-05	3.9	0.28 (0.06)	0.11 (0.09)

## Sheet: Supplementary Table 2
Supplementary Table 2. Annotated genes in QTL intervals with differential expression in embryonic tails. Log-fold-change and empirical Bayes-modulated-t Benjamini-Hochberg-adjusted p values from linear fit via limma.
LG	gene_name	logFC_	adj.P.Val_	logFC_	adj.P.Val_
		early	early	late	late
LG03	Aar2
LG03	Abcb11
LG03	Abhd12
LG03	Acot8			1.608	0.004
LG03	Acoxl
LG03	Acp2
LG03	Acss1	-1.242	0.032
LG03	Actc1	1.204	0.004
LG03	Actl10
LG03	Actr5
LG03	Acvr1
LG03	Acvr1c
LG03	Acvr2a
LG03	Ada
LG03	Adam33
LG03	Adig
LG03	Adnp
LG03	Adrm1
LG03	Agbl2
LG03	Agps
LG03	Ambra1			-0.462	0.014
LG03	Angpt4
LG03	Ankef1
LG03	Ankrd60
LG03	Ap5s1
LG03	Apcdd1l
LG03	Apip
LG03	Apmap
LG03	Aqr	-0.447	0.021
LG03	Arfgap1
LG03	Arfgap2
LG03	Arhgap1
LG03	Arhgap11a	-0.582	0.021
LG03	Arhgap15
LG03	Arhgap40
LG03	Arl14ep
LG03	Arl5a
LG03	Arl6ip6			-0.84	0.02
LG03	Asxl1
LG03	Atf2
LG03	Atg13
LG03	Atp5e	0.655	0.024	0.697	0.01
LG03	Atp5g3	0.831	0	1.004	0
LG03	Atp9a
LG03	Atrn
LG03	Avp
LG03	B3galt1
LG03	Baz2b
LG03	Bcl2l1
LG03	Bcl2l11
LG03	Bfsp1
LG03	Bhlhe23
LG03	Birc7
LG03	Blcap
LG03	Bloc1s6	-0.894	0.013	-1.142	0
LG03	Bmp2			-0.942	0.042
LG03	Bpi
LG03	Btbd3
LG03	Bub1
LG03	C1qtnf4
LG03	Cables2
LG03	Cacnb4
LG03	Caprin1			-0.37	0.044
LG03	Cat
LG03	Cbfa2t2
LG03	Ccdc141			-0.728	0.033
LG03	Ccdc148	-1.83	0.049
LG03	Ccdc173
LG03	Ccdc73
LG03	Ccm2l
LG03	Cd40
LG03	Cd44
LG03	Cd59
LG03	Cdc25b
LG03	Cdca7	-0.635	0.001	-0.753	0
LG03	Cdh26
LG03	Cdh4
LG03	Cds2
LG03	Celf1			-0.375	0.019
LG03	Cenpb
LG03	Cerkl
LG03	Cers6
LG03	Chd6
LG03	Chgb
LG03	Chmp4b
LG03	Chn1
LG03	Chrm4
LG03	Chrna1
LG03	Cir1
LG03	Ckap5
LG03	Cnbd2
LG03	Col9a3	0.786	0.031
LG03	Commd7	0.752	0.036
LG03	Commd9
LG03	Cpxm1
LG03	Creb3l1
LG03	Csnk2a1
LG03	Cst7
LG03	Cstf3			0.469	0.003
LG03	Ctnnbl1			0.426	0.022
LG03	Ctsa
LG03	Ctsz
LG03	Cwc22
LG03	Cytip
LG03	Dapl1
LG03	Dbndd2
LG03	Dcaf17			0.536	0.019
LG03	Dcdc1
LG03	Dcdc5
LG03	Ddb2
LG03	Ddrgk1
LG03	Defb125
LG03	Defb126
LG03	Defb129
LG03	Depdc7
LG03	Dfnb59
LG03	Dgkz
LG03	Dhrs9
LG03	Dhx35	0.605	0.044
LG03	Dido1
LG03	Dlgap4
LG03	Dlx1
LG03	Dlx2
LG03	Dnajc24	-0.767	0.029
LG03	Dnmt3b
LG03	Dnttip1
LG03	Dph6	-1.651	0	-1.523	0
LG03	Dpm1
LG03	Dpp4
LG03	Dsn1
LG03	Dstn			0.346	0.046
LG03	Dusp15
LG03	Dync1i2
LG03	E2f1	0.663	0.018	0.923	0.002
LG03	Ebf4
LG03	Edn3			-0.619	0.045
LG03	Ehf
LG03	Eif2s2			0.475	0.004
LG03	Eif3m			0.534	0.02
LG03	Elf5
LG03	Elmo2	-0.395	0.018
LG03	Elp4
LG03	Emilin3
LG03	Entpd6
LG03	Epb41l1
LG03	Epc2
LG03	Eppin
LG03	Ermn
LG03	Esf1
LG03	Evx2
LG03	Eya2			0.927	0.049
LG03	F2
LG03	Fam110a			1.206	0.019
LG03	Fam180b
LG03	Fam217b
LG03	Fam83d
LG03	Fap
LG03	Fastkd1			-1.046	0.004
LG03	Fastkd5
LG03	Fbxo3	-0.508	0.034
LG03	Fermt1	-0.942	0.003
LG03	Fitm2
LG03	Fjx1			1.08	0.006
LG03	Fkbp1a	0.633	0
LG03	Fkbp7
LG03	Flrt3	-0.601	0.007
LG03	Fmnl2
LG03	Fnbp4
LG03	Foxs1
LG03	Fshb
LG03	G6pc2
LG03	Gad1
LG03	Galnt13
LG03	Galnt5
LG03	Ganc
LG03	Gata5
LG03	Gatm
LG03	Gca
LG03	Gcg
LG03	Gdap1l1
LG03	Gfra4
LG03	Ghrh
LG03	Gid8
LG03	Gins1	0.8	0.02
LG03	Gjd2
LG03	Gorasp2
LG03	Gpcpd1
LG03	Gpd2	-0.525	0.027	-0.692	0.005
LG03	Gpr155
LG03	Grem1
LG03	Gtdc1
LG03	Gtsf1l
LG03	Hao1
LG03	Harbi1	0.968	0.004
LG03	Hat1	0.75	0.001	1.39	0
LG03	Hck
LG03	Hipk3
LG03	Hm13
LG03	Hnf4a
LG03	Hnrnpa3	-0.36	0.018
LG03	Hoxd1
LG03	Hoxd10
LG03	Hoxd11
LG03	Hoxd12
LG03	Hoxd13	-0.849	0.045
LG03	Hoxd3
LG03	Hoxd4
LG03	Hoxd8	0.865	0	0.936	0.001
LG03	Hoxd9	1.018	0.018
LG03	Hrh3
LG03	Hspa12b
LG03	Id1	1.185	0.003
LG03	Idh3b			0.37	0.017
LG03	Ifih1
LG03	Ift52
LG03	Immp1l			0.707	0.046
LG03	Ism1
LG03	Itga4
LG03	Itga6	-0.676	0.001
LG03	Itgb6			-1.013	0.022
LG03	Itpa
LG03	Jag1
LG03	Jph2
LG03	Kbtbd4
LG03	Kcna4
LG03	Kcng1
LG03	Kcnh7
LG03	Kcnj3
LG03	Kcnk15
LG03	Kcns1
LG03	Kiaa1549l
LG03	Kiaa1715
LG03	Kiaa1755
LG03	Kif16b
LG03	Kif3b
LG03	Kif5c
LG03	Klhl23
LG03	Kynu
LG03	L3mbtl1
LG03	Lama5
LG03	Lamp5
LG03	Lbp
LG03	Ldlrad3
LG03	Lmo2	0.668	0.035	1.135	0.014
LG03	Lpin3
LG03	Lrp2			1.767	0.028
LG03	Lrp4
LG03	Lrrn4
LG03	Lsm14b	0.479	0.016
LG03	Lypd6
LG03	Lypd6b
LG03	Macrod2
LG03	Madd
LG03	Mafb
LG03	Manbal	0.567	0.047	0.818	0.005
LG03	2023-03-07
LG03	Matn4	2.326	0.005
LG03	Mavs	-0.916	0.001	-0.829	0.001
LG03	Mbd5
LG03	Mdk	0.847	0.028
LG03	Metap1d
LG03	Mettl5
LG03	Mettl8	1.327	0.001
LG03	Mkks
LG03	Mmp9
LG03	Mocs3
LG03	Mpped2	-1.39	0.001
LG03	Mrgbp
LG03	Mroh8
LG03	Mrps26
LG03	Mtch2			0.359	0.025
LG03	Mtg2
LG03	Mtx2
LG03	Mybl2
LG03	Mybpc3
LG03	Myl9
LG03	Mylk2
LG03	Myo3b
LG03	Nanp			-0.982	0.017
LG03	Nat10
LG03	Ncoa3
LG03	Ncoa5			-0.342	0.008
LG03	Ndrg3			0.453	0.012
LG03	Ndufaf5			0.9	0.018
LG03	Ndufs3	-0.722	0.005	-0.498	0.029
LG03	Neb			-1.241	0.004
LG03	Necab3
LG03	Neurl2
LG03	Neurod1
LG03	Nfatc2
LG03	Nfe2l2			0.46	0.033
LG03	Ninl	0.853	0.003
LG03	Nkain4
LG03	Nmi
LG03	Nnat	-1.412	0
LG03	Nop56
LG03	Nostrin
LG03	Npepl1
LG03	Nr1h3
LG03	Nr4a2
LG03	Nrsn2
LG03	Nsfl1c
LG03	Ntsr1
LG03	Nup160
LG03	Ocstamp
LG03	Ogfr
LG03	Ola1
LG03	Orc4
LG03	Osbpl2
LG03	Osbpl6
LG03	Otor
LG03	Oxt
LG03	Pabpc1l
LG03	Pak7
LG03	Pamr1
LG03	Pank2
LG03	Pard6b
LG03	Pax6
LG03	Pced1a	0.778	0.004
LG03	Pcif1
LG03	Pcna	-1.35	0
LG03	Pcsk2
LG03	Pde11a
LG03	Pdhx
LG03	Pdk1
LG03	Pdrg1
LG03	Pdyn
LG03	Phactr3
LG03	Phospho2
LG03	Pigt
LG03	Pkig			-0.794	0.01
LG03	Pkp4			0.352	0.036
LG03	Pla2r1
LG03	Plagl2	-0.679	0.001	-0.606	0.002
LG03	Plcb1
LG03	Plcb4
LG03	Plcg1
LG03	Plekha3
LG03	Pltp
LG03	Pmepa1			-0.957	0.007
LG03	Pofut1	-0.781	0.001	-1.072	0
LG03	Ppig
LG03	Ppp1r16b
LG03	Ppp1r3d			-0.649	0.02
LG03	Prkra
LG03	Prnd
LG03	Prnp
LG03	Prokr2
LG03	Prpf40a
LG03	Prrg4
LG03	Psma7
LG03	Psmc3
LG03	Psmd14
LG03	Psmf1			0.706	0.002
LG03	Ptpmt1
LG03	Ptpra	0.546	0.005	0.452	0.01
LG03	Ptprj
LG03	Ptprt
LG03	Pxmp4
LG03	Pygb
LG03	Qser1	-0.508	0.023	-0.748	0
LG03	R3hdml
LG03	Rab22a			-0.436	0.012
LG03	Rad21l1
LG03	Ralgapb
LG03	Raly			0.542	0.008
LG03	Rapgef4
LG03	Rapsn
LG03	Rassf2	-1.473	0	-1.268	0
LG03	Rbbp8nl
LG03	Rbck1	0.511	0.028
LG03	Rbl1	-0.928	0.035
LG03	Rbm43
LG03	Rbm45	0.671	0.012
LG03	Rbms1	-0.389	0.042	-0.614	0
LG03	Rbpjl
LG03	Rcn1
LG03	Rem1
LG03	Rif1
LG03	Rims4
LG03	Rnd3
LG03	Rpn2	0.392	0.004	0.641	0
LG03	Rprd1b			0.318	0.034
LG03	Rprm
LG03	Rps21			0.564	0.032
LG03	Rspo4
LG03	Sall4
LG03	Samhd1
LG03	Scg5
LG03	Scrn3
LG03	Scrt2
LG03	Sdc4	-2.33	0	-2.682	0
LG03	Sdcbp2
LG03	Sel1l2
LG03	Serinc3
LG03	Sestd1			-0.626	0
LG03	Sgk2
LG03	Siglec1
LG03	Sla2
LG03	Slc12a5
LG03	Slc13a3
LG03	Slc17a9
LG03	Slc23a2			-0.76	0.002
LG03	Slc25a12
LG03	Slc2a10
LG03	Slc30a4			-1.02	0.002
LG03	Slc32a1
LG03	Slc35c2
LG03	Slc39a13	-1.101	0.012	-1.701	0
LG03	Slc4a10
LG03	Slc4a11
LG03	Slc52a3
LG03	Slco4a1
LG03	Slmo2
LG03	Slpi
LG03	Slx4ip
LG03	Snap25
LG03	Snph
LG03	Snrpb
LG03	Snrpb2
LG03	Snx21
LG03	Soga1
LG03	Sox12
LG03	Sp3
LG03	Sp5	-2.064	0.002
LG03	Sp9			-1.505	0.026
LG03	Spata25
LG03	Spata5l1
LG03	Spc25
LG03	Spef1
LG03	Spi1
LG03	Spint3
LG03	Sptlc3
LG03	Sqrdl
LG03	Src			-0.657	0.001
LG03	Srsf6
LG03	Srxn1	-1.593	0.02
LG03	Ss18l1
LG03	Ssb
LG03	Stam2
LG03	Stk35
LG03	Stk39
LG03	Stk4
LG03	Stx16			-0.524	0.002
LG03	Sulf2	0.603	0.004
LG03	Sycp2
LG03	Syndig1
LG03	Sys1
LG03	Taf4
LG03	Tanc1
LG03	Tank
LG03	Tasp1
LG03	Tbc1d20			-0.424	0.018
LG03	Tbr1
LG03	Tcf15
LG03	Tcfl5
LG03	Tcp11l1
LG03	Tgif2			-0.504	0.019
LG03	Tgm2
LG03	Tgm3
LG03	Tgm6
LG03	Tldc2
LG03	Tlk1
LG03	Tm9sf4
LG03	Tmc2
LG03	Tmem230
LG03	Tmem239
LG03	Tmem74b
LG03	Tmem87a
LG03	Tmx4
LG03	Tnfaip6
LG03	Tnnc2
LG03	Tomm34	0.746	0.008
LG03	Tox2
LG03	Tp53rk
LG03	Tp53tg5
LG03	Tpx2
LG03	Trib3
LG03	Trim44
LG03	Trmt6
LG03	Ttc30b
LG03	Tti1
LG03	Ttll9
LG03	Ttn			-1.169	0.001
LG03	Ttpal
LG03	Tubb1
LG03	Ube2c
LG03	Ube2e3
LG03	Ubox5
LG03	Ubr3	-0.547	0.041	-0.719	0.002
LG03	Upp2
LG03	Vapb
LG03	Vps16
LG03	Vps39
LG03	Vstm2l
LG03	Vsx1
LG03	Wdsub1
LG03	Wfdc10a
LG03	Wfdc11
LG03	Wfdc12
LG03	Wfdc13
LG03	Wfdc2
LG03	Wfdc3
LG03	Wfdc5
LG03	Wfdc8
LG03	Wfdc9
LG03	Wisp2
LG03	Wt1
LG03	Xirp2
LG03	Xkr7
LG03	Ythdf1			-0.499	0.001
LG03	Ywhab	-0.678	0	-0.825	0
LG03	Zbp1
LG03	Zcchc3	-1.016	0.009	-0.782	0.019
LG03	Zeb2
LG03	Zhx3
LG03	Zmynd8	0.709	0.011
LG03	Znf334
LG03	Znf335
LG03	Znf341
LG03	Znf385b
LG03	Znf408
LG03	Znf770
LG03	Znf804a
LG03	Znf831
LG03	Zswim1	-0.874	0.009	-0.556	0.032
LG03	Zswim3
LG08	Aak1	-0.473	0.016	-0.96	0
LG08	Actg2
LG08	Add2
LG08	Antxr1
LG08	Anxa4			-1.183	0.006
LG08	Aplf
LG08	Arhgap25
LG08	Asprv1
LG08	Bmp10
LG08	Bola3
LG08	Cbx3
LG08	Ccdc142
LG08	Cnbp
LG08	Copg1	-0.473	0.013	-0.783	0
LG08	Creb5			-1.352	0.002
LG08	Dctn1			0.551	0.016
LG08	Dfna5			1.14	0.002
LG08	Dguok
LG08	Dnah6
LG08	Dok1
LG08	Dqx1
LG08	Eva1a
LG08	Evx1
LG08	Fam136a
LG08	Gadd45a
LG08	Gcfc2			-0.943	0.005
LG08	Gfpt1	-0.941	0	-0.957	0
LG08	Gkn1
LG08	Gkn2
LG08	Gmcl1
LG08	Gp9
LG08	Hibadh			0.699	0.003
LG08	Hmces
LG08	Hnrnpa2b1
LG08	Hoxa1
LG08	Hoxa10			-0.48	0.004
LG08	Hoxa11
LG08	Hoxa13
LG08	Hoxa2
LG08	Hoxa3	0.877	0.041
LG08	Hoxa4
LG08	Hoxa5	0.621	0.016
LG08	Hoxa6
LG08	Hoxa7
LG08	Hoxa9
LG08	Htra2	0.828	0	0.819	0.001
LG08	Il23r
LG08	Ino80b
LG08	Isy1
LG08	Jazf1
LG08	Kcmf1			0.372	0.036
LG08	Lbx2
LG08	Loxl3	1.176	0.01
LG08	Mob1a	-0.678	0.002	-0.588	0.002
LG08	Mogs
LG08	Mpp6			0.58	0.011
LG08	Mrpl19	-0.565	0.01	-0.499	0.014
LG08	Mrpl53
LG08	Mthfd2
LG08	Mxd1
LG08	Nfe2l3	0.944	0.033
LG08	Nfu1			0.555	0.035
LG08	Npvf
LG08	Osbpl3
LG08	Pcbp1	0.484	0.008	0.453	0.008
LG08	Pcgf1
LG08	Prokr1
LG08	Rab43
LG08	Rtkn			0.987	0.046
LG08	Sema4f
LG08	Skap2
LG08	Slc4a5
LG08	Snrnp27
LG08	Snx10
LG08	Stambp
LG08	Suclg1	-0.484	0.046
LG08	Tacr1
LG08	Tax1bp1			0.388	0.048
LG08	Tet3
LG08	Tgfa	-1.767	0.039
LG08	Tlx2
LG08	Tmsb10
LG08	Tril			-1.073	0
LG08	Wbp1	0.652	0.04	0.666	0.017
LG08	Wdr54			0.951	0.022
LG14	Abhd3
LG14	Ammecr1l
LG14	Apc			-0.294	0.039
LG14	Aqp4
LG14	Arap3
LG14	Arhgap26
LG14	Bin1
LG14	Brd8
LG14	Cables1
LG14	Cabyr
LG14	Camk4
LG14	Cdc23	-0.449	0.014
LG14	Cdc25c
LG14	Celf4
LG14	Cep120
LG14	Chst9
LG14	Csnk1g3
LG14	Ctnna1	-0.286	0.048
LG14	Diaph1
LG14	Egr1			-1.424	0.028
LG14	Epb41l4a			0.695	0.035
LG14	Ercc3			0.787	0.001
LG14	Etf1	-0.409	0.027
LG14	Fam13b			-0.434	0.033
LG14	Fam170a
LG14	Fam53c
LG14	Fchsd1	1.358	0.008
LG14	Fgf1
LG14	Ftmt
LG14	Gata6
LG14	Gfra3
LG14	Gnpda1
LG14	Gpr17
LG14	Gypc			1.012	0.001
LG14	Hdac3
LG14	Hrh4
LG14	Hsd17b4
LG14	Hspa9			0.529	0.001
LG14	Impact
LG14	Iws1
LG14	Kctd16
LG14	Kdm3b
LG14	Kiaa0141
LG14	Kiaa1328
LG14	Kif20a			0.512	0.023
LG14	Lama3
LG14	Lims2
LG14	Lox			-2.121	0
LG14	Lrrtm2
LG14	Map3k2			-0.636	0.002
LG14	Mib1	-0.775	0.001	-0.477	0.017
LG14	Myo7b
LG14	Ndfip1	-0.624	0.013	-0.47	0.031
LG14	Nme5
LG14	Npc1
LG14	Nr3c1			-0.726	0.032
LG14	Nrep
LG14	Osbpl1a
LG14	Pcdh1
LG14	Pcdh12
LG14	Pcdhb14
LG14	Pcdhb15
LG14	Pcdhga1
LG14	Pcdhga10
LG14	Pcdhga12
LG14	Pcdhga4
LG14	Pcdhga5
LG14	Pcdhga6
LG14	Pcdhga7
LG14	Pcdhga9
LG14	Pcdhgb1
LG14	Pcdhgb2
LG14	Pcdhgb5
LG14	Pcdhgc3
LG14	Pik3c3
LG14	Pkd2l2
LG14	Polr2d
LG14	Ppic
LG14	Prdm6
LG14	Proc
LG14	Psma8
LG14	Rbbp8
LG14	Reep2
LG14	Reep5	-1.58	0	-1.839	0
LG14	Rell2
LG14	Riok3
LG14	Rit2
LG14	Rnf14
LG14	Sap130
LG14	Sft2d3	-1.973	0.023	-2.034	0.001
LG14	Sil1
LG14	Sncaip	-1.827	0.027	-0.799	0.024
LG14	Snx2			0.619	0.004
LG14	Snx24
LG14	Spry4
LG14	Srfbp1
LG14	Srp19			0.497	0.036
LG14	Ss18
LG14	Stard4	-1.555	0	-1.007	0
LG14	Taf4b
LG14	Taf7			1.218	0.001
LG14	Tmem241			-0.65	0.02
LG14	Tpgs2	-1.486	0	-1.127	0
LG14	Tslp
LG14	Ttc39c
LG14	Wdr33	0.492	0.014
LG14	Wdr36			0.531	0.003
LG14	Wnt8a
LG14	Yipf5
LG14	Znf521

## Sheet: Supplementary Table 3
Supplementary Table 3. Phenotypes from Mouse Genome Informatics database
MGI phenotype
abnormal_limb_mesenchyme_morphology
abnormal_vertebral_body_development
absent_apical_ectodermal_ridge
absent_caudal_vertebrae
absent_tail
decreased_caudal_vertebrae_number
decreased_ventral_ectodermal_ridge_size
elongated_metatarsal_bones
enlarged_tail_bud
increased_caudal_vertebrae_number
increased_tail_bud_apoptosis
long_limbs
long_tail
short_metatarsal_bones
short_tail
small_caudal_vertebrae
small_forelimb_buds
small_hindlimb_buds
small_tail_bud
thick_apical_ectodermal_ridge
thin_apical_ectodermal_ridge
truncated_tail_bud
vestigial_tail

## Sheet: Supplementary Table 4
Supplementary Table 4. Nucleotide sequence of PCR primers, CRISPR HDR template, CRISPR guide, Taqman genotyping assays
Sequence name	Sequence	Notes
Hd13_Mus_F01	ATCCAGCTTCGCTTACCCAG	Amplifies 491bp product from Mus ref allele
Hd13_Mus_R01	CTAGCGTCCAGGACTGGTAG
Hd13_HDR_template	TCTGAGCGCACAGGCTCTTCGTCGTCGTCGTCATCCTCGGCTGTGATCGCCACTCGCCCCGAGGCTCCTGTGGCCAAAGAGTGTCCAGCGCCAGCGGCCgccGCCGCGACCGCTGCAGCACCGCCGGGCGCTCCCGCGCTGGGCTATGGCTACCACTTCGGCAACGGTTACTACAGCTGCCGCATGTCGCACGGCGTAGG	3bp insertion in lowercase
Hd13_sgRNA_03	CGGTGCTGCAGCGGTCGCGG	CRISPR guide
Hd13_5pr_taqman_F	ACGCTTGATGGCAGGTACTTTAT	PCR primers for Taqman genotyping assay, 5' site
Hd13_5pr_taqman_R	CAAACCTCCTATTTTTATAAATACATCAGTCAGA
Hd13_5pr_taqman_rep1	CCCCTGAGTCATGTCC	VIC
Hd13_5pr_taqman_rep2	CCCTGAGCCATGTCC	FAM
Hd13_3pr_taqman_F	GAAACTTTGTTCATACAAGTAGGTGATAAAAAG	PCR primers for Taqman genotyping assay, 3' site
Hd13_3pr_taqman_R	AGAGCTCCCCGATTCCTTAAAGATA
Hd13_3pr_taqman_rep1	CCATTCCAAAATTTAC	VIC
Hd13_3pr_taqman_rep2	CATTCCCAAATTTAC	FAM
